# Supplementary material for: A cell-based evaluation of a non-essential amino acid formulation as a non-bioactive control for activation and stimulation of muscle protein synthesis using ex vivo human serum
Source: PLoS One. 2019 Nov 19;14(11):e0220757. doi: 10.1371/journal.pone.0220757 (PMC6863517; doi:10.1371/journal.pone.0220757)
Supplement: S2 File — Raw densitometry relative to total protein and fed relative to fasted condition data from quantification of western blots used for statistical analysis of Puromycin, pmTOR, pP70S6K, p4E-BP1. (XLSX) [file pone.0220757.s002.xlsx]

## Sheet: Puromycin (Rel to fasted)
Puromycin fed relative to fasted
	WPH		NEAA
Participant	Fast	Fed	Fast	Fed
1	1	1.05873	1	0.794565
2	1	1.03338	1	0.93797
3	1	1.0266	1	0.975962
4	1	1.05687	1	0.943773
5	1	0.932054	1	0.982999
6	1	0.976528	1	0.951111

## Sheet: pmTOR (Rel to fasted)
pmTOR fed relative to fasted
	WPH		NEAA
Participant	Fast	Fed	Fast	Fed
1	1	1.04372	1	0.953735
2	1	1.09702	1	0.888633
3	1	1.07648	1	1.00708
4	1	1.04656	1	0.87786
5	1	1.04618	1	1.01991
6	1	1.01742	1	1.0152

## Sheet: pP70S6K (Rel to fasted)
pP70S6K fed relative to fasted
	WPH		NEAA
Participant	Fast	Fed	Fast	Fed
1	1	0.974454	1	1.04461
2	1	1.06033	1	0.917066
3	1	1.04198	1	1.01717
4	1	1.16563	1	0.960473
5	1	1.16144	1	1.03939
6	1	1.07824	1	1.00528

## Sheet: p4EBP1 (Rel to fasted)
p4EBP1 fed relative to fasted
	WPH		NEAA
Participant	Fast	Fed	Fast	Fed
1	1	1.01984	1	1.00308
2	1	1.07081	1	0.988727
3	1	1.08548	1	0.991749
4	1	1.2171	1	1.02066
5	1	1.0038	1	1.0373
6	1	1.0645	1	0.945634

## Sheet: Puromycin (Raw)
Puromycin relative to total protein
	WPH		NEAA
Participant	Fast	Fed	Fast	Fed
1	1.38176	1.46291	1.5249	1.21163
2	0.996321	1.02958	1.00838	0.945832
3	0.791056	0.812102	0.620234	0.605325
4	1.13485	1.19939	1.34263	1.26714
5	1.11675	1.04087	1.12214	1.10306
6	1.18311	1.15534	1.1341	1.07865

## Sheet: pmTOR (Raw)
pmTOR relative to Total mTOR
	WPH		NEAA
Participant	Fast	Fed	Fast	Fed
1	1.81433	1.89365	1.67173	1.59438
2	1.04366	1.14491	1.17208	1.04155
3	1.06766	1.14932	1.02751	1.03478
4	1.3673	1.43097	1.55052	1.36114
5	0.838623	0.877351	0.840291	0.857025
6	1.07886	1.09765	1.09147	1.10806

## Sheet: pP70S6K (Raw)
pP70S6K relative to Total P70S6K
	WPH		NEAA
Participant	Fast	Fed	Fast	Fed
1	0.75515	0.735859	0.846759	0.884537
2	0.846731	0.897812	0.914024	0.83822
3	0.722335	0.752659	0.744983	0.757773
4	0.734638	0.856315	0.812281	0.780174
5	0.572531	0.664959	0.658981	0.684935
6	0.716361	0.772405	0.730422	0.734278

## Sheet: p4EBP1 (Raw)
p4EBP1 relative to Total P4EBP1
	WPH		NEAA
Participant	Fast	Fed	Fast	Fed
1	0.904735	0.922682	0.958651	0.961604
2	0.870568	0.932213	0.931533	0.921031
3	0.995831	1.08096	1.02055	1.01213
4	0.478765	0.582705	0.524717	0.53556
5	0.441179	0.442856	0.456572	0.4736
6	0.257796	0.274424	0.263209	0.2489
